# Supplementary material for: An in vitro study to elucidate the effects of Product Nkabinde on immune response in peripheral blood mononuclear cells of healthy donors
Source: Front Pharmacol. 2024 Mar 12;15:1308913. doi: 10.3389/fphar.2024.1308913 (PMC10963514; doi:10.3389/fphar.2024.1308913)
Supplement: Supplementary file 1 [file Table2.xlsx]

## Sheet: Table2 (Cytokine Log)
			PHA (Unstimulated)						PN (PHA)							PHA(PHA+PN )						PN (Unstimulated)						PN (PHA+PN)								PHA+Herb (Unstimulated)
Time	Cytokine	PHA Median (IQR)	Unstimulated Median (IQR)	Estimates (95% CI)	Standard Error	DF	t Value	Adj P	PN Median (IQR)	Estimates (95% CI)	Standard Error	DF	t Value	Adj P	PHA+PN Median (IQR)	Estimates (95% CI)	Standard Error	DF	t Value	Adj P	PN Median (IQR)	Unstimulated Median (IQR)	Estimates (95% CI)	Standard Error	DF	t Value	Adj P	PHA+PN Median (IQR)	Estimates (95% CI)	Standard Error	DF	t Value	Adj P	Median IQR (PHA+PN)	Median IQR (Unstimulated)	Estimates (95% CI)	Standard Error	DF	t Value	Adj P
24 hours	IL-1α	2.117 (1.948-2.270)	0.8183 (0.4838-1.336)	0.474 (1.183;4.603)	0.626	28	4.621	<0.001	2.884 (2.652-3.101)	1.044 (-0.088;3.332)	0.626	28	2.591	0.072	2.884 (2.588-3.136)	-0.881 (-2.835;0.584)	0.626	28	-1.798	0.464	2.884 (2.652-3.101)	0.8183 (0.4838-1.336)	1.518 (2.805;6.225)	0.626	28	7.212	<0.001	2.884 (2.588-3.136)	0.163 (-1.213;2.206)	0.626	28	0.793	1	2.884 (2.588-3.136)	0.8183 (0.4838-1.336)	1.355 (2.309;5.729)	0.626	28	6.419	<0.001
	IL-1β	2.425 (2.005 -2.761)	1.520 (0.8473-2.092)	0.139 (0.061;4.092)	0.738	28	2.813	0.04	3.292 (2.645-3.537)	0.798 (-0.384;3.648)	0.738	28	2.211	0.186	3.360 (2.423-3.759)	-1.230 (-3.451;0.581)	0.738	28	-1.944	0.34	3.292 (2.645-3.537)	1.520 (0.8473-2.092)	0.937 (1.693;5.724)	0.738	28	5.024	<0.001	3.360 (2.423-3.759)	-0.432 (-1.819;2.212)	0.738	28	0.266	1	3.360 (2.423-3.759)	1.520 (0.8473-2.092)	1.369 (1.496;5.527)	0.738	28	4.757	<0.001
	IL-6	3.330 (3.302-4.289)	3.077 (2.615-3.345)	0.763 (-0.239;3.554)	0.694	28	2.387	0.121	3.354 (3.312-4.428)	-0.243 (-1.886;1.907)	0.694	28	0.015	1	3.341 (3.314-3.954)	0.661 (-1.410;2.383)	0.694	28	0.7	1	3.354 (3.312-4.428)	3.077 (2.615-3.345)	0.521 (-0.228;3.564)	0.694	28	2.402	0.117	3.341 (3.314-3.954)	0.418 (-1.399;2.393)	0.694	28	0.716	1	3.341 (3.314-3.954)	3.077 (2.615-3.345)	0.102 (-0.725;3.068)	0.694	28	1.687	0.582
	TNF-α	3.288 (3.004-3.801)	2.239 (1.922-2.553)	0.767 (1.062;3.913)	0.522	28	4.766	<0.001	3.958 (3.573-4.037)	1.010 (-0.405;2.446)	0.522	28	1.955	0.332	3.839 (3.780-4.007)	-0.826 (-2.204;0.647)	0.522	28	-1.491	0.848	3.958 (3.573-4.037)	2.239 (1.922-2.553)	1.777 (2.083;4.934)	0.522	28	6.721	<0.001	3.839 (3.780-4.007)	0.184 (-1.183;1.668)	0.522	28	0.464	1	3.839 (3.780-4.007)	2.239 (1.922-2.553)	1.593 (1.841;4.692)	0.522	28	6.257	<0.001
	IL-7	`-0.2328 (-0.7447-0.4099)	`-0.2328 (-0.7570-0.5848)	-0.166 (-1.896;2.007)	0.715	28	0.078	1	`-0.2328 (-0.7447-0.4800)	0.001 (-2.061;1.842)	0.715	28	-0.153	1	`-0.2328 (-0.6168-0.5167)	-0.033 (-2.031;1.871)	0.715	28	-0.112	1	`-0.2328 (-0.7447-0.4800)	`-0.2328 (-0.7570-0.5848)	-0.165 (-2.005;1.897)	0.715	28	-0.075	1	`-0.2328 (-0.6168-0.5167)	-0.033 (-2.141;1.762)	0.715	28	-0.265	1	`-0.2328 (-0.6168-0.5167)	`-0.2328 (-0.7570-0.5848)	-0.132 (-1.816;2.087)	0.715	28	0.19	1
	GM-CSF	1.847 (1.816-2.238)	1.212 (0.7273-1.544)	0.240 (0.532;3.260)	0.5	28	3.796	0.002	2.578 (2.233-2.736)	0.648 (-0.163;2.565)	0.5	28	2.404	0.116	2.405 (2.223-2.549)	-0.884 (-2.322;0.406)	0.5	28	-1.918	0.36	2.578 (2.233-2.736)	1.212 (0.7273-1.544)	0.888 (1.733;4.461)	0.5	28	6.2	<0.001	2.405 (2.223-2.549)	-0.235 (-1.121;1.607)	0.5	28	0.486	1	2.405 (2.223-2.549)	1.212 (0.7273-1.544)	1.123 (1.490;4.218)	0.5	28	5.714	<0.001
	IL-10	3.343 (2.600-3.460)	2.154 (1.731-2.334)	0.615 (0.459;3.965)	0.642	28	3.446	0.006	3.846 (3.110-3.936)	0.625 (-0.734;2.771)	0.642	28	1.587	0.707	3.801 (3.178-4.056)	-0.777 (-2.738;0.768)	0.642	28	-1.535	0.781	3.846 (3.110-3.936)	2.154 (1.731-2.334)	1.240 (1.478;4.983)	0.642	28	5.034	<0.001	3.801 (3.178-4.056)	-0.152 (-1.719;1.786)	0.642	28	0.053	1	3.801 (3.178-4.056)	2.154 (1.731-2.334)	1.392 (1.444;4.949)	0.642	28	4.981	<0.001
	IL-8	3.498 (3.462-4.812)	3.516 (3.418-4.403)	0.115 (-2.149;2.820)	0.91	28	0.368	1	3.513 (3.487-5.238)	0.275 (-2.260;2.708)	0.91	28	0.246	1	3.538 (3.498-4.461)	0.104 (-2.308;2.661)	0.91	28	0.194	1	3.513 (3.487-5.238)	3.516 (3.418-4.403)	0.390 (-1.925;3.044)	0.91	28	0.615	1	3.538 (3.498-4.461)	0.379 (-2.084;2.885)	0.91	28	0.44	1	3.538 (3.498-4.461)	3.516 (3.418-4.403)	0.011 (-2.325;2.643)	0.91	28	0.175	1
	IP-10	3.084 (2.584-3.735)	2.104 (1.919-2.628)	0.627 (0.005;3.873)	0.708	28	2.737	0.049	1.650 (1.405-1.989)	-1.063 (-5.114;-1.245)	0.708	28	-4.488	<0.001	2.894 (2.079-3.037)	0.879 (-0.692;3.176)	0.708	28	1.753	0.509	1.650 (1.405-1.989)	2.104 (1.919-2.628)	-0.436 (-3.175;0.694)	0.708	28	-1.751	0.511	2.894 (2.079-3.037)	-0.183 (-3.872;-0.003)	0.708	28	-2.735	0.049	2.894 (2.079-3.037)	2.104 (1.919-2.628)	-0.253 (-1.237;2.631)	0.708	28	0.984	1
	MCP-1	3.445 (3.418-3.981)	3.476 (3.141-3.962)	0.142 (-0.759;1.255)	0.369	28	0.672	1	3.481 (3.436-3.933)	0.006 (-0.984;1.030)	0.369	28	0.064	1	3.454 (3.434-3.909)	0.159 (-0.958;1.056)	0.369	28	0.134	1	3.481 (3.436-3.933)	3.476 (3.141-3.962)	0.148 (-0.736;1.278)	0.369	28	0.736	1	3.454 (3.434-3.909)	0.166 (-0.934;1.080)	0.369	28	0.197	1	3.454 (3.434-3.909)	3.476 (3.141-3.962)	-0.017 (-0.808;1.206)	0.369	28	0.539	1
	MIP-1α	3.572 (3.439-4.122)	2.149 (1.997-2.378)	0.714 (0.935;4.716)	0.692	28	4.081	<0.001	3.631 (3.578-4.166)	0.430 (-1.271;2.509)	0.692	28	0.894	1	3.666 (3.464-4.134)	-0.145 (-1.990;1.791)	0.692	28	-0.144	1	3.631 (3.578-4.166)	2.149 (1.997-2.378)	1.143 (1.554;5.335)	0.692	28	4.975	<0.001	3.666 (3.464-4.134)	0.284 (-1.371;2.410)	0.692	28	0.75	1	3.666 (3.464-4.134)	2.149 (1.997-2.378)	0.859 (1.034;4.815)	0.692	28	4.225	<0.001
	MIP-1β	4.100 (3.805-4.846)	3.069 (2.726-3.439)	0.242 (0.383;4.753)	0.8	28	3.21	0.013	4.921 (4.632-5.466)	1.005 (-0.520;3.850)	0.8	28	2.081	0.251	4.652 (4.107-5.466)	-0.816 (-3.041;1.329)	0.8	28	-1.07	1	4.921 (4.632-5.466)	3.069 (2.726-3.439)	1.247 (2.048;6.417)	0.8	28	5.291	<0.001	4.652 (4.107-5.466)	0.190 (-1.376;2.994)	0.8	28	1.011	1	4.652 (4.107-5.466)	3.069 (2.726-3.439)	1.058 (1.239;5.609)	0.8	28	4.28	<0.001
48 hours	IL-1α	2,104 (1,750-3,063)	0,9965 (0,7836-2,011)	0.773 (-0.637;4.158)	0.878	28	2.006	0.297	2,892 (2,727-3,031)	0.568 (-0.909;3.886)	0.878	28	1.695	0.572	2,640 (2,113-2,899)	-0.043 (-2.986;1.809)	0.878	28	-0.671	1	2,892 (2,727-3,031)	0,9965 (0,7836-2,011)	1.341 (0.852;5.646)	0.878	28	3.701	0.003	2.884 (2.588-3.136)	0.525 (-1.498;3.297)	0.878	28	1.024	1	2.884 (2.588-3.136)	0,9965 (0,7836-2,011)	0.816 (-0.048;4.747)	0.878	28	2.676	0.058
	IL-1β	2,592 (2,319-2,760)	1,823 (1,689-2,187)	-0.034 (-1.356;3.473)	0.884	28	1.197	1	2,984 (2,315-3,474)	0.850 (-1.466;3.364)	0.884	28	1.073	1	2,820 (2,074-3,363)	-0.308 (-2.888;1.941)	0.884	28	-0.535	1	2,984 (2,315-3,474)	1,823 (1,689-2,187)	0.816 (-0.407;4.422)	0.884	28	2.27	0.161	3.360 (2.423-3.759)	0.541 (-1.939;2.890)	0.884	28	0.538	1	3.360 (2.423-3.759)	1,823 (1,689-2,187)	0.274 (-0.883;3.946)	0.884	28	1.732	0.531
	IL-6	3,324 (3,308-4,235)	3,294 (3,039-3,852)	0.764 (-1.607;2.334)	0.722	28	0.504	1	3,354 (3,323-4,140)	-0.562 (-1.703;2.238)	0.722	28	0.371	1	3,320 (3,295-3,948)	0.600 (-1.941;2.000)	0.722	28	0.041	1	3,354 (3,323-4,140)	3,294 (3,039-3,852)	0.202 (-1.339;2.602)	0.722	28	0.875	1	3.341 (3.314-3.954)	0.038 (-1.673;2.268)	0.722	28	0.412	1	3.341 (3.314-3.954)	3,294 (3,039-3,852)	0.165 (-1.636;2.305)	0.722	28	0.463	1
	TNF-α	3,304 (3,061-3,977)	2,571 (2,114-3,184)	0.718 (-0.931;3.387)	0.791	28	1.553	0.755	3,915 (3,836-3,960)	0.761 (-0.863;3.456)	0.791	28	1.64	0.638	3,783 (3,067-3,931)	-0.186 (-2.579;1.740)	0.791	28	-0.53	1	3,915 (3,836-3,960)	2,571 (2,114-3,184)	1.479 (0.365;4.684)	0.791	28	3.193	0.014	3.839 (3.780-4.007)	0.575 (-1.282;3.036)	0.791	28	1.109	1	3.839 (3.780-4.007)	2,571 (2,114-3,184)	0.904 (-0.512;3.807)	0.791	28	2.083	0.249
	IL-7	`-0,1595 (-0,6259-0,4099)	`-0,2328 (-0,6259-0,2859)	0.209 (-1.452;1.920)	0.617	28	0.379	1	2,347 (2,301-2,545)	0.066 (-1.453;1.918)	0.617	28	0.376	1	2,510 (1,828-2,618)	-0.336 (-1.937;1.434)	0.617	28	-0.408	1	2,347 (2,301-2,545)	`-0,2328 (-0,6259-0,2859)	0.275 (-1.220;2.152)	0.617	28	0.755	1	`-0.2328 (-0.6168-0.5167)	-0.270 (-1.705;1.666)	0.617	28	-0.032	1	`-0.2328 (-0.6168-0.5167)	`-0,2328 (-0,6259-0,2859)	0.545 (-1.200;2.171)	0.617	28	0.787	1
	GM-CSF	2,005 (1,616-2,528)	1,684 (1,364-1,883)	0.460 (-0.821;2.331)	0.577	28	1.308	1	2,347 (2,301-2,545)	0.693 (-0.846;2.307)	0.577	28	1.266	1	2,510 (1,828-2,618)	-0.351 (-2.017;1.135)	0.577	28	-0.765	1	2,347 (2,301-2,545)	1,684 (1,364-1,883)	1.153 (-0.091;3.062)	0.577	28	2.574	0.076	2.405 (2.223-2.549)	0.342 (-1.287;1.865)	0.577	28	0.501	1	2.405 (2.223-2.549)	1,684 (1,364-1,883)	0.812 (-0.380;2.773)	0.577	28	2.073	0.255
	IL-10	3,307 (2,842-3,927)	2,182 (2,037-3,062)	0.754 (-0.400;4.701)	0.934	28	2.302	0.149	3,807 (3,357-3,964)	0.483 (-1.473;3.628)	0.934	28	1.154	1	3,616 (2,970-3,8210)	-0.056 (-2.979;2.122)	0.934	28	-0.458	1	3,807 (3,357-3,964)	2,182 (2,037-3,062)	1.237 (0.677;5.779)	0.934	28	3.456	0.006	3.801 (3.178-4.056)	0.427 (-1.901;3.200)	0.934	28	0.696	1	3.801 (3.178-4.056)	2,182 (2,037-3,062)	0.810 (0.028;5.129)	0.934	28	2.76	0.046
	IL-8	3,517 (3,497-4,223)	3,523 (3,501-4,424)	-0.031 (-2.143;1.936)	0.747	28	-0.139	1	3,517 (3,507-4,303)	-0.362 (-2.246;1.832)	0.747	28	-0.277	1	3,516 (3,488-4,728)	-0.126 (-2.227;1.852)	0.747	28	-0.252	1	3,517 (3,507-4,303)	3,523 (3,501-4,424)	-0.392 (-2.350;1.729)	0.747	28	-0.416	1	3.538 (3.498-4.461)	-0.488 (-2.434;1.645)	0.747	28	-0.529	1	3.538 (3.498-4.461)	3,523 (3,501-4,424)	0.095 (-1.955;2.124)	0.747	28	0.113	1
	IP-10	2,834 (2,205-3,557)	2,880 (2,802-3,306)	0.385 (-2.589;2.110)	0.86	28	-0.278	1	2,047 (1,453-2,863)	-0.396 (-3.667;1.033)	0.86	28	-1.531	0.787	2,809 (1,845-3,178)	0.634 (-1.794;2.906)	0.86	28	0.646	1	2,047 (1,453-2,863)	2,880 (2,802-3,306)	-0.011 (-3.906;0.793)	0.86	28	-1.809	0.454	2.894 (2.079-3.037)	0.238 (-3.111;1.588)	0.86	28	-0.885	1	2.894 (2.079-3.037)	2,880 (2,802-3,306)	-0.249 (-3.145;1.555)	0.86	28	-0.924	1
	MCP-1	3,452 (3,432-3,951)	3,448 (3,380-3,937)	0.119 (-0.826;1.148)	0.361	28	0.446	1	3,434 (3,418-4,024)	0.123 (-0.948;1.026)	0.361	28	0.108	1	3,453 (3,414-3,999)	-0.206 (-1.053;0.920)	0.361	28	-0.184	1	3,434 (3,418-4,024)	3,448 (3,380-3,937)	0.242 (-0.786;1.187)	0.361	28	0.554	1	3.454 (3.434-3.909)	-0.083 (-1.014;0.959)	0.361	28	-0.076	1	3.454 (3.434-3.909)	3,448 (3,380-3,937)	0.325 (-0.759;1.214)	0.361	28	0.63	1
	MIP-1α	3,519 (2,599-4,113)	1,796 (1,761-2,845)	0.469 (-0.319;4.813)	0.94	28	2.392	0.12	3,703 (3,626-4,036)	0.526 (-1.041;4.091)	0.94	28	1.623	0.66	3,596 (2,703-3,883)	-0.187 (-2.966;2.166)	0.94	28	-0.426	1	3,703 (3,626-4,036)	1,796 (1,761-2,845)	0.996 (1.206;6.338)	0.94	28	4.014	0.001	3.666 (3.464-4.134)	0.340 (-1.441;3.691)	0.94	28	1.197	1	3.666 (3.464-4.134)	1,796 (1,761-2,845)	0.656 (0.081;5.213)	0.94	28	2.817	0.04
	MIP-1β	4,376 (3,498-4,921)	2,651 (2,160-4,057)	0.001 (-0.923;5.163)	1.114	28	1.902	0.372	5,194 (4,580-5,466)	1.236 (-0.707;5.378)	1.114	28	2.096	0.243	4,608 (4,096-4,921)	-0.301 (-3.982;2.104)	1.114	28	-0.843	1	5,194 (4,580-5,466)	2,651 (2,160-4,057)	1.237 (1.412;7.498)	1.114	28	3.998	0.001	4.652 (4.107-5.466)	0.935 (-1.647;4.439)	1.114	28	1.253	1	4.652 (4.107-5.466)	2,651 (2,160-4,057)	0.301 (0.016;6.102)	1.114	28	2.745	0.048
72 hours	IL-1α	1,957 (1,413-3,204)	1,866 (0,8673-2,937)	0.282 (-2.297;3.473)	1.056	28	0.557	1	2,522 (2,977-3,149)	0.409 (-1.384;4.385)	1.056	28	1.42	0.965	2,715 (0,873-3,102)	0.058 (-2.871;2.899)	1.056	28	0.013	1	2,522 (2,977-3,149)	1,866 (0,8673-2,937)	0.691 (-0.796;4.974)	1.056	28	1.977	0.316	2.884 (2.588-3.136)	0.466 (-1.371;4.399)	1.056	28	1.433	0.943	2.884 (2.588-3.136)	1,866 (0,8673-2,937)	0.224 (-2.310;3.460)	1.056	28	0.544	1
	IL-1β	1,971 (1,654-2,510)	1,979 (1,251-3,154)	-0.676 (-3.630;2.239)	1.075	28	-0.648	1	1,963 (1,687-3,099)	0.348 (-1.978;3.890)	1.075	28	0.89	1	1,989 (1,584-3,349)	-0.242 (-3.666;2.203)	1.075	28	-0.681	1	1,963 (1,687-3,099)	1,979 (1,251-3,154)	-0.328 (-2.674;3.194)	1.075	28	0.242	1	3.360 (2.423-3.759)	0.106 (-2.710;3.159)	1.075	28	0.209	1	3.360 (2.423-3.759)	1,979 (1,251-3,154)	-0.434 (-2.899;2.970)	1.075	28	0.033	1
	IL-6	3,321 (3,302-4,262)	3,322 (2,967-4,243)	0.597 (-1.607;2.414)	0.736	28	0.548	1	3,336 (3,312-4,536)	-0.293 (-1.827;2.194)	0.736	28	0.25	1	3,289 (3,171-3,336)	0.735 (-1.013;3.007)	0.736	28	1.354	1	3,336 (3,312-4,536)	3,322 (2,967-4,243)	0.304 (-1.423;2.598)	0.736	28	0.798	1	3.341 (3.314-3.954)	0.442 (-0.830;3.191)	0.736	28	1.604	0.685	3.341 (3.314-3.954)	3,322 (2,967-4,243)	-0.139 (-2.604;1.417)	0.736	28	-0.806	1
	TNF-α	2,976 (2,576-3,944)	2,917 (2,141-3,878)	0.118 (-2.250;2.902)	0.943	28	0.346	1	3,865 (3,040-3,948)	0.581 (-1.712;3.441)	0.943	28	0.916	1	3,722 (2,286-3,837)	-0.142 (-2.845;2.307)	0.943	28	-0.285	1	3,865 (3,040-3,948)	2,917 (2,141-3,878)	0.699 (-1.385;3.767)	0.943	28	1.262	1	3.839 (3.780-4.007)	0.438 (-1.980;3.172)	0.943	28	0.632	1	3.839 (3.780-4.007)	2,917 (2,141-3,878)	0.261 (-1.981;3.171)	0.943	28	0.631	1
	IL-7	0,6737 (0,4212-0,9217)	0,5918 (-0,04081-0,6863)	0.467 (-1.193;2.195)	0.62	28	0.808	1	0,161 (-0,2328-0,9528)	-0.309 (-2.622;0.765)	0.62	28	-1.497	0.838	`-0,01709 (-0,2328-0,9404)	0.364 (-0.648;2.739)	0.62	28	1.685	0.583	0,161 (-0,2328-0,9528)	0,5918 (-0,04081-0,6863)	0.159 (-2.121;1.267)	0.62	28	-0.689	1	`-0.2328 (-0.6168-0.5167)	0.055 (-1.577;1.811)	0.62	28	0.188	1	`-0.2328 (-0.6168-0.5167)	0,5918 (-0,04081-0,6863)	0.103 (-2.238;1.150)	0.62	28	-0.877	1
	GM-CSF	1,680 (1,533-2,502)	1,857 (1,244-2,471)	-0.043 (-1.640;1.857)	0.64	28	0.17	1	2,502 (1,974-2,646)	0.779 (-0.736;2.761)	0.64	28	1.581	0.715	2,320 (1,636-2,573)	-0.392 (-2.292;1.205)	0.64	28	-0.849	1	2,502 (1,974-2,646)	1,857 (1,244-2,471)	0.737 (-0.627;2.870)	0.64	28	1.751	0.511	2.405 (2.223-2.549)	0.387 (-1.280;2.218)	0.64	28	0.733	1	2.405 (2.223-2.549)	1,857 (1,244-2,471)	0.350 (-1.096;2.401)	0.64	28	1.018	1
	IL-10	2,710 (2,086-3,683)	3,071 (2,047-3,512)	0.149 (-2.038;2.202)	0.776	28	0.106	1	3,603 (3,333-3,890)	1.005 (-0.390;3.849)	0.776	28	2.228	0.178	3,393 (2,457-3,690)	-0.222 (-2.791;1.449)	0.776	28	-0.864	1	3,603 (3,333-3,890)	3,071 (2,047-3,512)	1.154 (-0.308;3.932)	0.776	28	2.334	0.138	3.801 (3.178-4.056)	0.783 (-1.061;3.179)	0.776	28	1.364	1	3.801 (3.178-4.056)	3,071 (2,047-3,512)	0.371 (-1.367;2.873)	0.776	28	0.97	1
	IL-8	3,519 (3,507-4,286)	3,505 (3,499-5,366)	-0.539 (-3.326;2.055)	0.985	28	-0.645	1	4,286 (3,478-5,218)	0.321 (-2.255;3.127)	0.985	28	0.442	1	3,511 (3,473-5,141)	-0.283 (-3.038;2.344)	0.985	28	-0.352	1	4,286 (3,478-5,218)	3,505 (3,499-5,366)	-0.218 (-2.890;2.491)	0.985	28	-0.202	1	3.538 (3.498-4.461)	0.038 (-2.602;2.780)	0.985	28	0.09	1	3.538 (3.498-4.461)	3,505 (3,499-5,366)	-0.256 (-2.979;2.402)	0.985	28	-0.293	1
	IP-10	2,935 (1,474-3,091)	2,848 (1,678-3,136)	0.107 (-3.073;3.031)	1.118	28	-0.019	1	3,318 (1,931-3,833)	-0.035 (-3.264;2.840)	1.118	28	-0.189	1	2,513 (1,404-3,491)	-0.371 (-3.984;2.120)	1.118	28	-0.834	1	3,318 (1,931-3,833)	2,848 (1,678-3,136)	0.073 (-3.285;2.820)	1.118	28	-0.208	1	2.894 (2.079-3.037)	-0.405 (-4.196;1.908)	1.118	28	-1.024	1	2.894 (2.079-3.037)	2,848 (1,678-3,136)	0.478 (-2.141;3.964)	1.118	28	0.816	1
	MCP-1	3,450 (3,417-3,981)	3,448 (3,443-4,292)	0.020 (-1.343;1.172)	0.46	28	-0.185	1	3,472 (3,408-4,087)	-0.257 (-1.300;1.215)	0.46	28	-0.092	1	3,429 (3,377-3,788)	0.528 (-0.829;1.686)	0.46	28	0.931	1	3,472 (3,408-4,087)	3,448 (3,443-4,292)	-0.237 (-1.385;1.129)	0.46	28	-0.277	1	3.454 (3.434-3.909)	0.271 (-0.871;1.643)	0.46	28	0.839	1	3.454 (3.434-3.909)	3,448 (3,443-4,292)	-0.508 (-1.771;0.743)	0.46	28	-1.116	1
	MIP-1α	2,847 (1,939-4,270)	2,264 (1,814-3,741)	0.038 (-2.578;3.755)	1.16	28	0.507	1	3,629 (3,493-3,820)	-0.327 (-2.039;4.294)	1.16	28	0.972	1	3,493 (1,678-3,642)	0.548 (-2.845;3.488)	1.16	28	0.277	1	3,629 (3,493-3,820)	2,264 (1,814-3,741)	-0.288 (-1.451;4.882)	1.16	28	1.48	0.866	3.666 (3.464-4.134)	0.221 (-1.718;4.616)	1.16	28	1.25	1	3.666 (3.464-4.134)	2,264 (1,814-3,741)	-0.509 (-2.900;3.433)	1.16	28	0.23	1
	MIP-1β	4,401 (2,436-4,921)	3,662 (2,989-4,523)	0.212 (-3.275;4.128)	1.356	28	0.314	1	4,747 (3,460-5,390)	0.724 (-2.202;5.201)	1.356	28	1.106	1	3,962 (2,180-5,352)	-0.517 (-3.482;3.922)	1.356	28	0.162	1	4,747 (3,460-5,390)	3,662 (2,989-4,523)	0.936 (-1.776;5.627)	1.356	28	1.421	0.965	4.652 (4.107-5.466)	0.207 (-1.982;5.421)	1.356	28	1.268	1	4.652 (4.107-5.466)	3,662 (2,989-4,523)	0.729 (-3.495;3.908)	1.356	28	0.152	1
